# Supplementary material for: Toxicity Study on Crude Alkaloid Extracts of Houttuyniae herba Based on Zebrafish and Mice
Source: Molecules. 2024 Mar 1;29(5):1107. doi: 10.3390/molecules29051107 (PMC10934671; doi:10.3390/molecules29051107)
Supplement: Supplementary file 1 [file molecules-29-01107-s001.zip]

Archive with 1 entries (1 files):
- molecules-2792626-supplementary.pdf
